# Supplementary material for: Mechanical strain-mediated reduction in RANKL expression is associated with RUNX2 and BRD2
Source: Gene X. 2020 Jan 16;5:100027. doi: 10.1016/j.gene.2020.100027 (PMC7285908; doi:10.1016/j.gene.2020.100027)
Supplement: Supplementary Table 1 — Effect of strain on all epigenetic regulators included in the custom PCR panel. Vector control or shRUNX2 cells were subjected to strain or kept as static controls and harvested 8 h later. The lists are sorted according to the p value for the effect of strain in vector control cells. Red cells indicate p < .05, green indicates 0.1 > p > .05. Data is presented as the average percentage change in expression (calculated as [strain − static] / static ∗ 100) and SEM, n = 3 representing three independent repeat experiments. [file mmc1.xlsx]

## Sheet: Sheet1
Supplementary Table 1: Effect of strain on all epigenetic regulators included in the custom PCR panel. Vector control or shRUNX2 cells were subjected to strain or kept as static controls and harvested 8 hrs later. The lists are sorted according to the p value for the effect of strain in vector control cells. Red cells indicate p<0.05, green indicates 0.1>p>0.05. Data is presented as the average p…
	Effect of strain
	Vector control cells				shRUNX2 cells
Gene Symbol	Average	SEM	p value		Average	SEM	p value
BRD2	-54.81	4.16	0.006		77.06	28.39	0.113
BRWD1	-30.02	3.71	0.015		-14.88	22.51	0.577
SIRT5	10.93	1.4	0.016		-7.79	19.74	0.731
ASH1	-26.21	3.47	0.017		21.38	32.85	0.582
MLL	-27.67	4.86	0.029		-14.95	23.37	0.588
MYST1	-14.59	2.72	0.033		-41.66	11.38	0.067
TRIM24	-34.92	6.57	0.034		-40.92	1.53	0.024
SP100	-36.98	7.86	0.042		-1.51	17.74	0.94
KAT2A	23.16	6.57	0.049		-23.59	1.49	0.004
SETD1B	-16.15	4.93	0.082		-5.46	12.01	0.694
ATAD2	-32.74	10.2	0.085		-2.88	11.7	0.828
SUV420H1	-28.91	4.05	0.089		-11.08	5.56	0.184
SETDB2	-34.49	11.59	0.097		31.28	49.45	0.592
HDAC7	-19.69	8.53	0.147		-20.36	19.94	0.415
GTF3C4	-25.67	12.15	0.169		-0.58	15.06	0.973
EZH2 (splice variant 5)	-16.77	5.54	0.203		-23.43	19.4	0.351
BRD3	-22.68	12.38	0.208		-30.75	13.7	0.154
SIRT3	15.64	8.86	0.22		-18.63	5.93	0.088
BPTF	-26.23	11.02	0.253		10.22	11.45	0.466
HDAC9	-29.13	19.6	0.276		-38.3	11.78	0.083
PBRM1	-12.29	8.38	0.28		-9.11	19.43	0.685
KIAA2026	-18.03	12.33	0.281		0.07	36.11	0.999
MYST3	-22.75	12.34	0.316		-58.86	9.17	0.023
MYST2	-21.43	16.74	0.329		-37.72	7.58	0.038
SIRT2	23.53	19.75	0.356		-27.21	8.33	0.082
ASXL1	-8.78	8.01	0.388		-9.2	21.7	0.713
ZMYND8	-21.28	19.65	0.392		-31.88	18.85	0.233
EP300	-13.12	12.25	0.396		-10.52	20.68	0.662
TRIM66	-18.5	17.37	0.398		-4.59	20.03	0.84
SIRT7	-16.73	15.95	0.404		-10.94	18.55	0.615
KAT2B	-33.6	32.5	0.41		-20.23	10.16	0.185
ATAT1	-24.9	26.7	0.45		-27.29	8.43	0.084
BRPF1	29.61	32.73	0.461		-1.02	22.2	0.967
TRIM33	-10.9	13.35	0.5		-19.8	32.58	0.605
SIRT6	23.2	28.89	0.506		-30.02	23.85	0.335
RUNX1	23.99	29.95	0.507		-16.67	10.68	0.259
CLOCK	-10.44	14.99	0.558		-4.89	16.25	0.792
NCOA1	-15.49	22.41	0.561		1.25	36.34	0.976
BRD1	-10.37	15.23	0.566		8.98	21.8	0.72
KAT5	12.62	19.24	0.579		-28.6	6.63	0.05
SP110	-10.49	17.72	0.614		-15.31	17.87	0.482
BAZ2B	-12.4	21.67	0.625		-10.51	23.42	0.697
HPRT	8.22	14.85	0.635		-0.12	3.46	0.975
HDAC2	-7.11	14.01	0.662		16.88	26.95	0.595
HDAC10	-16.16	32.51	0.668		-4.82	30.49	0.889
NCOA3	11.39	24.13	0.683		-25.98	15.72	0.24
SETDB1	-5.13	9.68	0.69		-3.93	26.75	0.897
HDAC4	-8.76	19.98	0.704		-8.04	15.57	0.657
RUNX2	12.89	30.78	0.716		1.48	28.09	0.963
EZH1	-13.3	28.15	0.719		-68.21	10.78	0.1
MYST4	-4.96	12.56	0.731		-21.23	31.28	0.567
SP140L	-8.6	22.87	0.743		-8.51	8.51	0.422
RUNX3	-8.76	23.31	0.743		-4.94	19.06	0.82
SIRT1	6.6	18.62	0.757		-7.34	16.2	0.695
HAT1	12.72	36.26	0.759		-18.39	7.99	0.148
BRD4	-2.91	8.53	0.765		-26.1	9.78	0.116
HDAC5	-4.52	13.25	0.766		-19.14	21.21	0.462
HDAC6	-8.66	25.96	0.771		-17.43	15.19	0.37
BRD7	-2.64	9.68	0.811		-1.67	22.16	0.947
BRD9	-9.98	37.04	0.813		-5.75	17.68	0.776
HDAC1	-5.62	21.71	0.82		-2.02	15.7	0.91
HDAC3	-3.72	17.22	0.849		-12.5	1.58	0.016
BAZ1A	-2.84	13.55	0.853		-20.07	11.31	0.218
SMARCA2	3.81	24.26	0.89		-0.92	19.53	0.967
EZH2 (splice variant 1)	8.83	52.69	0.894		-41.2	19.71	0.172
BRD8	-2.15	15.34	0.901		-12.13	14.45	0.49
CREBBP	3.25	25.37	0.91		-3.38	9.71	0.761
BAZ2A	1.93	17.35	0.922		-23.46	15.31	0.265
TAF1L	1.34	15.91	0.941		-5.05	9.68	0.654
BAZ1B	1.47	17.51	0.941		11.25	17.81	0.592
TAF1	-0.78	15.62	0.965		-3.1	11.13	0.807
BRWD3	-0.67	15.08	0.969		7.65	17.42	0.703
PHIP	-1.2	30.14	0.972		16.98	18.34	0.452
ELP3	-0.92	29.62	0.978		-27.49	12.92	0.167
HDAC8	0.26	21.19	0.991		-10.69	3.91	0.112
ATAD2B	-0.26	27.18	0.993		-7.57	39.96	0.867
HDAC11	-0.1	21.27	0.997		-18.71	8.42	0.156
