# Supplementary material for: Mechanical strain-mediated reduction in RANKL expression is associated with RUNX2 and BRD2
Source: Gene X. 2020 Jan 16;5:100027. doi: 10.1016/j.gene.2020.100027 (PMC7285908; doi:10.1016/j.gene.2020.100027)
Supplement: Supplementary Table 2 — Effect of RUNX2 knockdown on all epigenetic regulators included in the custom PCR panel. Static vector control or shRUNX2 cells were compared. The lists are sorted according to the p value associated with the percentage change in gene expression due to shRUNX2 ([shRUNX2 − vector]/vector ∗ 100). Red cells indicate p < .05, green indicates 0.1 > p > .05. Data is presented as the average and SEM, n = 3 representing three independent repeat experiments. [file mmc2.xlsx]

## Sheet: Sheet1
Supplementary Table 2: Effect of RUNX2 knockdown on all epigenetic regulators included in the custom PCR panel. Static vector control or shRUNX2 cells were compared. The lists are sorted according to the p value associated with the percentage change in gene expression due to shRUNX2 ([shRUNX2 – vector]/vector * 100). Red cells indicate p<0.05, green indicates 0.1>p>0.05. Data is presented as the …
	Effect of RUNX2 knockdown
Gene Symbol	Average	SEM	p value
BRD2	-80.74	3.97	0.002
GTF3C4	-43.33	2.82	0.004
BRD8	-25.64	1.68	0.004
ASH1	-56.2	0.44	0.005
BRWD1	-33.05	2.66	0.006
ASXL1	-37.15	3.33	0.008
ATAD2	-48.91	5	0.01
BRD1	-46.56	5.11	0.012
HDAC8	-25.37	3.08	0.014
HDAC3	-30.13	4.09	0.018
BRD7	-34.2	6.6	0.035
RUNX2	-48.73	9.51	0.036
HDAC5	-27.86	5.71	0.04
HDAC2	-37.81	8.31	0.045
BAZ1A	-24.55	5.43	0.046
HDAC4	-38.63	8.78	0.048
HDAC6	-35.55	8.62	0.054
SETD1B	-19.87	4.86	0.055
BRWD3	-30.32	8.5	0.07
HAT1	-20.24	6.09	0.08
CLOCK	-31.82	9.63	0.081
CREBBP	-38.73	4.99	0.082
MLL	-36.47	11.59	0.088
BRD9	-34.36	11.16	0.091
BAZ2B	-32.02	5.29	0.104
BAZ1B	-39.04	14.02	0.108
SETDB2	-48.58	17.78	0.112
BAZ2A	-21.02	7.74	0.113
ATAT1	-35.69	13.19	0.114
HDAC1	-30.07	11.26	0.116
HDAC7	-22.63	8.52	0.117
BPTF	-38.25	7.93	0.13
EZH2 (splice variant 1)	-24.76	5.71	0.144
MYST3	69.38	30.42	0.15
RUNX3	-36.35	16.01	0.151
HDAC11	-23.64	12.69	0.204
EP300	-30.47	17.06	0.216
SMARCA2	34.72	21.29	0.245
HDAC10	-32.13	23.95	0.312
NCOA3	-16.37	13.59	0.352
TRIM24	-21.81	18.75	0.365
SIRT3	10.82	10.02	0.393
HPRT	-28.91	27.44	0.403
NCOA1	-24.51	23.51	0.407
TRIM66	-20.9	20.45	0.414
SIRT1	10.03	9.84	0.415
KAT2B	-33.39	33.87	0.428
SMARCA4	55.91	58.08	0.437
HDAC9	-19.27	20.37	0.444
KIAA2026	67.91	72.28	0.447
MYST2	25.06	27.89	0.464
SUV420H1	-13.52	15.52	0.476
MYST1	37.24	43.07	0.478
SIRT6	54.65	66.33	0.497
SIRT5	31.35	39.36	0.509
MYST4	26.62	34.21	0.518
BRPF1	-13.9	19.45	0.549
ATAD2B	-21.41	31.29	0.564
PHIP	-16.11	24.63	0.58
SP100	-13.45	21.12	0.59
TAF1	5.66	9.37	0.607
BRD3	-12.4	20.63	0.609
RUNX1	11.56	19.84	0.619
KAT5	13.3	28.71	0.689
EZH1	-11.67	26.3	0.701
BRD4	-6.09	14.11	0.708
TRIM33	-6.91	17.79	0.735
KAT2A	6.27	17.25	0.751
SP140L	8.85	27.86	0.781
ELP3	-5.82	23.43	0.827
PBRM1	-3.8	17.59	0.849
SETDB1	3.51	18.39	0.866
SP110	4.66	26.02	0.874
EZH2 (splice variant 5)	6.14	39.53	0.891
ZMYND8	2.54	28.41	0.937
SIRT7	2.02	31.34	0.954
TAF1L	-0.94	17.09	0.961
SIRT2	0.53	24.1	0.984
